# Supplementary material for: LncRNA Profile Study Reveals a Three-LncRNA Signature Associated With the Pathological Complete Response Following Neoadjuvant Chemotherapy in Breast Cancer
Source: Front Pharmacol. 2019 May 28;10:574. doi: 10.3389/fphar.2019.00574 (PMC6546925; doi:10.3389/fphar.2019.00574)
Supplement: Supplementary file 1 [file Data_Sheet_1.zip]

Archive with 3 entries (2 files):
- Supplementary materials/
- Supplementary materials/Suppl. Tables 1, 3 and Suppl. Figures.docx
- Supplementary materials/Suppl. Tables 2, 4, and 5.xlsx
