# Supplementary material for: LncRNA Profile Study Reveals a Three-LncRNA Signature Associated With the Pathological Complete Response Following Neoadjuvant Chemotherapy in Breast Cancer
Source: Front Pharmacol. 2019 May 28;10:574. doi: 10.3389/fphar.2019.00574 (PMC6546925; doi:10.3389/fphar.2019.00574)
Supplement: Supplementary file 1 [file Data_Sheet_1.zip › Supplementary materials/Suppl. Tables 2, 4, and 5.xlsx]

## Sheet: TABLE S2
TABLE S2 lncRNAs that were significantly correlated with patients’ pCR
lncrna	OR	lower limit of 95% CI	higher limit of 95% CI	p value	Bonferroni p value
AK291479	2.27118	1.73947	2.99375	2.86559e-09	2.00018e-06
U79293	0.191536	0.0973323	0.354298	5.1343e-07	0.000358374
BC032585	4.01507	2.1378	7.63947	1.75155e-05	0.0122258
BC009638	3.34886	1.91499	5.96176	2.85575e-05	0.0199332
AK021777	0.154473	0.0608167	0.374125	5.42029e-05	0.0378336
AJ420553	1.54826	1.2448	1.93606	9.49163e-05	0.0662516
BC008657	2.38315	1.54258	3.7074	9.89812e-05	0.0690889
AF090940	0.196542	0.0838001	0.446742	0.000133946	0.0934945
AK125173	0.228162	0.102099	0.49622	0.000237224	0.165583
AL050082	0.620899	0.473667	0.79492	0.000296172	0.206728
AK056481	1.63436	1.23358	2.17846	0.000675404	0.471432
AL049450	0.618131	0.460646	0.818984	0.00103196	0.720308
AK021710	0.48008	0.305878	0.74011	0.00110656	0.772378
AF400487	0.465433	0.288723	0.725595	0.00113056	0.789132
AB051448	0.217574	0.0845725	0.545281	0.00131173	0.915584
AB000464	0.626128	0.242503	1.57558	0.32602	1
AB002438	0.873071	0.476255	1.45484	0.630043	1
AB007953	0.360932	0.151913	0.845954	0.01969	1
AB007954	0.445906	0.202338	0.95072	0.0403751	1
AB007961	0.571632	0.184126	1.76473	0.331026	1
AB007970	1.27929	0.521191	3.14041	0.59009	1
AB007975	1.43285	0.6378	3.18979	0.379746	1
AB007978	1.10143	0.49048	2.55759	0.81814	1
AB007979	0.761126	0.495481	1.17438	0.213924	1
AB051441	0.380975	0.134202	1.04958	0.0654472	1
AB051442	0.919609	0.263057	3.10444	0.893867	1
AB051446	1.18271	0.58831	2.40838	0.640036	1
AB051447	0.609902	0.249787	1.44032	0.267749	1
AB073614	1.622	0.916078	2.82754	0.087377	1
AF003737	1.1314	0.443083	2.97151	0.798821	1
AF003738	0.602332	0.250477	1.39787	0.246966	1
AF005082	0.944853	0.389485	2.33135	0.900881	1
AF007131	0.864073	0.389525	1.92339	0.719337	1
AF007132	0.895443	0.408718	1.92163	0.779252	1
AF007136	0.626715	0.279539	1.38646	0.251781	1
AF007137	0.933081	0.400708	2.16878	0.872035	1
AF007141	0.630994	0.247835	1.60441	0.332783	1
AF007143	0.674408	0.298395	1.53987	0.345517	1
AF009267	0.744543	0.366166	1.45123	0.39994	1
AF010144	0.528746	0.276463	0.994903	0.0506051	1
AF019618	0.236522	0.063738	0.845565	0.0284897	1
AF029325	0.985076	0.464044	2.11486	0.968935	1
AF035296	1.97114	1.1769	3.31667	0.0099266	1
AF035314	1.00588	0.420897	2.45549	0.989589	1
AF035317	0.747269	0.478322	1.17216	0.201482	1
AF035318	0.988019	0.368196	2.52593	0.980359	1
AF037219	0.865548	0.309819	2.40061	0.781788	1
AF038185	2.0896	1.25029	3.51807	0.00496809	1
AF038194	0.995169	0.419049	2.36592	0.991232	1
AF041410	1.33105	0.783916	2.281	0.293013	1
AF044579	0.929459	0.511133	1.73978	0.814232	1
AF050146	0.674317	0.350634	1.27924	0.231895	1
AF052091	0.636735	0.254462	1.59365	0.333796	1
AF052095	0.766263	0.397974	1.41735	0.410057	1
AF052103	1.7702	0.786848	4.11692	0.175303	1
AF052114	1.16812	0.491422	2.65639	0.71682	1
AF052119	0.770591	0.324197	1.75255	0.54385	1
AF052121	1.15602	0.654269	2.01581	0.612606	1
AF052140	1.3953	0.605178	3.16493	0.428591	1
AF052141	0.864685	0.381222	1.99379	0.729832	1
AF052146	0.422145	0.177493	1.00421	0.0504537	1
AF052148	0.75579	0.28703	1.97323	0.568436	1
AF052150	2.20871	0.720575	6.84163	0.166441	1
AF052160	1.10572	0.516597	2.32934	0.793082	1
AF052172	1.18845	0.464573	3.0109	0.716679	1
AF052176	0.848249	0.439349	1.56843	0.611818	1
AF055011	0.555529	0.230314	1.33071	0.187919	1
AF055018	0.760058	0.321095	1.78335	0.529675	1
AF070538	0.530648	0.269368	1.06751	0.0697643	1
AF070541	1.81712	0.907005	3.65452	0.0902464	1
AF070543	0.605097	0.197564	1.81587	0.37379	1
AF070564	0.812153	0.404687	1.61943	0.555685	1
AF070566	0.970972	0.407953	2.31393	0.946848	1
AF070579	0.685935	0.323969	1.47076	0.32743	1
AF070592	1.87038	0.989164	3.6246	0.0583785	1
AF070618	0.754734	0.309485	1.77373	0.526688	1
AF070620	0.687011	0.292603	1.56144	0.379211	1
AF070625	0.758795	0.358258	1.65978	0.478391	1
AF070647	0.953706	0.372346	2.27724	0.917865	1
AF072164	1.79422	0.684085	4.7658	0.235454	1
AF077047	1.81081	0.804795	4.21156	0.158866	1
AF085351	1.56248	0.818459	2.99037	0.17591	1
AF085974	0.996646	0.676683	1.45664	0.986264	1
AF090884	1.45615	0.635812	3.37282	0.376561	1
AF090886	0.811261	0.364011	1.84952	0.612991	1
AF090890	0.456134	0.213546	0.966735	0.0411297	1
AF090895	0.804927	0.248795	2.52885	0.713174	1
AF090898	1.4603	0.605836	3.56979	0.401769	1
AF090899	0.823827	0.448355	1.55567	0.539919	1
AF090903	0.930499	0.377473	2.33524	0.876585	1
AF090905	0.700023	0.30336	1.61737	0.402724	1
AF090908	0.915863	0.347512	2.3499	0.856644	1
AF090909	1.08534	0.351591	3.24405	0.884835	1
AF090910	0.83516	0.346638	2.01313	0.687537	1
AF090921	1.41872	0.65045	3.21479	0.390218	1
AF090928	1.01608	0.590725	1.73126	0.953535	1
AF090930	1.07573	0.601167	1.91614	0.804645	1
AF090933	1.04962	0.529271	2.16594	0.892444	1
AF090937	1.53927	0.733977	3.29688	0.259624	1
AF090938	1.25761	0.463698	3.38855	0.650767	1
AF113008	1.01168	0.706965	1.43691	0.948703	1
AF113009	0.591368	0.190111	1.81904	0.360944	1
AF113018	0.84832	0.325323	2.15738	0.732696	1
AF113674	1.67758	0.754274	3.76822	0.206383	1
AF113685	0.770613	0.363156	1.68156	0.503565	1
AF116603	0.589787	0.269568	1.29243	0.185657	1
AF116626	1.06823	0.400772	2.83805	0.894641	1
AF116629	0.559053	0.20055	1.5384	0.262358	1
AF116651	1.08378	0.52441	2.2614	0.828814	1
AF116661	1.44988	0.622003	3.49173	0.397626	1
AF116675	0.4607	0.178495	1.18417	0.107626	1
AF116677	0.792356	0.224962	2.71537	0.713578	1
AF116678	0.917231	0.398538	2.1464	0.840228	1
AF116688	0.979337	0.411356	2.31923	0.962181	1
AF116714	0.415929	0.129119	1.30576	0.136423	1
AF118062	0.777726	0.377184	1.61116	0.496374	1
AF118069	0.888629	0.551152	1.44739	0.630775	1
AF118071	0.781169	0.39511	1.59688	0.485898	1
AF118081	0.703629	0.25182	1.97118	0.502132	1
AF118086	0.95063	0.385499	2.36639	0.912729	1
AF119844	0.519419	0.196391	1.35349	0.182525	1
AF119849	0.931073	0.346094	2.53072	0.88787	1
AF119854	0.602185	0.404569	0.884766	0.010788	1
AF119858	0.444352	0.132548	1.42285	0.179609	1
AF119861	1.05987	0.55596	1.98044	0.857219	1
AF119871	0.552629	0.210261	1.45356	0.228145	1
AF119875	1.76083	1.088	2.85826	0.0213477	1
AF119881	0.577607	0.127734	2.49506	0.468243	1
AF119888	0.464137	0.179184	1.15647	0.106133	1
AF119900	0.452684	0.19967	1.00277	0.0537655	1
AF119902	0.351684	0.12345	0.979694	0.0475551	1
AF119904	1.52459	0.717259	3.19434	0.265867	1
AF119906	0.649009	0.209796	1.88195	0.43881	1
AF119909	1.12086	0.524138	2.42783	0.770027	1
AF119910	1.21281	0.579956	2.58991	0.612513	1
AF126749	0.501882	0.16692	1.53192	0.221551	1
AF130053	0.485664	0.167981	1.39132	0.179517	1
AF130057	0.834286	0.427379	1.66055	0.599727	1
AF130071	0.836496	0.363877	1.94718	0.675814	1
AF130077	1.07453	0.731979	1.4834	0.679585	1
AF131777	2.07067	0.889295	4.90892	0.0942247	1
AF131813	0.6498	0.297774	1.37148	0.267552	1
AF138860	0.355372	0.144363	0.869231	0.0235018	1
AF147723	0.613283	0.375497	0.979618	0.0454357	1
AF159054	0.803347	0.353602	1.85796	0.603876	1
AF161533	1.90051	0.92055	4.02625	0.0874555	1
AF161557	1.14366	0.422091	3.10479	0.791628	1
AF162715	1.10765	0.438826	2.80305	0.828555	1
AF163475	1.54757	0.681819	3.61993	0.304239	1
AF170702	0.68827	0.276426	1.70411	0.419832	1
AF174394	0.706302	0.219129	2.19521	0.553515	1
AF189269	0.421856	0.167818	1.02967	0.0616589	1
AF196865	1.12172	0.348058	3.61027	0.847061	1
AF198444	1.49671	0.720832	2.98174	0.256478	1
AF210651	1.26134	0.524081	3.06311	0.605517	1
AF220264	0.830794	0.378431	1.8286	0.643949	1
AF229831	0.829421	0.485198	1.45788	0.503095	1
AF234262	0.432355	0.128013	1.43	0.172388	1
AF254409	1.3059	0.820207	2.07466	0.25847	1
AF264626	1.05394	0.438231	2.54465	0.906612	1
AF288396	1.32638	0.45056	3.99426	0.611163	1
AF289612	0.789734	0.323939	1.89446	0.600004	1
AF308291	0.670317	0.285029	1.52098	0.348059	1
AF315788	1.94325	1.11341	3.38981	0.0187993	1
AF334867	0.414061	0.150926	1.08458	0.0792146	1
AF339787	0.652253	0.32547	1.31213	0.228412	1
AF379627	0.901784	0.65506	1.24306	0.526122	1
AJ001873	0.471589	0.215365	1.04082	0.0606189	1
AJ011980	0.684862	0.401174	1.19029	0.17066	1
AK000041	0.303508	0.115502	0.779199	0.0141309	1
AK000130	0.947184	0.340556	2.72058	0.918254	1
AK000144	1.37713	0.671119	2.87887	0.388034	1
AK000185	0.570196	0.244038	1.28742	0.184688	1
AK000257	1.02518	0.521873	2.07713	0.943569	1
AK000385	0.657272	0.327822	1.27035	0.223611	1
AK000420	0.650819	0.168568	2.36574	0.523099	1
AK000707	1.14864	0.775065	1.70193	0.488917	1
AK000787	1.38012	0.629532	3.13345	0.430207	1
AK000809	0.693988	0.272906	1.70863	0.434063	1
AK000815	0.586039	0.197581	1.69285	0.328659	1
AK000864	0.996738	0.412999	2.36828	0.994136	1
AK000883	0.36312	0.140271	0.896081	0.0321001	1
AK000887	1.40636	0.983867	2.01611	0.0618704	1
AK000924	0.819269	0.338918	2.00129	0.659198	1
AK000988	0.720423	0.278721	1.87472	0.499137	1
AK000992	0.668122	0.267655	1.63485	0.381444	1
AK000995	1.00318	0.439124	2.31316	0.994015	1
AK001008	1.50058	0.706945	3.40484	0.309776	1
AK001052	0.999046	0.642355	1.50227	0.996466	1
AK001094	0.970072	0.423452	2.25115	0.943047	1
AK001119	0.631076	0.273616	1.38131	0.263702	1
AK001127	0.497548	0.210612	1.17517	0.110433	1
AK001132	0.855648	0.398109	1.81151	0.686168	1
AK001439	1.38252	0.667805	2.83674	0.378782	1
AK001442	0.779971	0.34424	1.75743	0.549364	1
AK001884	0.411647	0.1294	1.24855	0.124296	1
AK001998	1.49312	0.504239	4.46242	0.47022	1
AK021415	0.960903	0.37488	2.36999	0.932247	1
AK021432	0.809867	0.300732	2.18279	0.676029	1
AK021444	0.364714	0.122656	1.00313	0.0598998	1
AK021454	1.18343	0.817493	1.71248	0.370974	1
AK021458	1.03217	0.46595	2.26964	0.937393	1
AK021474	0.64233	0.229244	1.73641	0.390673	1
AK021495	0.441088	0.229217	0.837848	0.0131525	1
AK021505	0.810358	0.429636	1.48575	0.505311	1
AK021516	0.863577	0.363087	2.03053	0.738212	1
AK021569	1.41782	0.664401	3.05767	0.36905	1
AK021571	1.32965	0.783971	2.23424	0.284807	1
AK021609	0.636491	0.286146	1.40181	0.264361	1
AK021618	0.793354	0.320064	2.00731	0.620207	1
AK021623	1.34816	0.741088	2.41773	0.320184	1
AK021630	1.23735	0.398877	3.71209	0.707379	1
AK021633	1.03361	0.533264	2.06678	0.923553	1
AK021636	0.614416	0.231716	1.55305	0.314782	1
AK021643	1.51821	0.827878	2.751	0.171276	1
AK021686	0.915506	0.393922	2.05532	0.833642	1
AK021731	0.97047	0.364816	2.60243	0.952218	1
AK021744	0.847887	0.347083	2.10334	0.719011	1
AK021772	0.404519	0.149002	1.02586	0.0652553	1
AK021798	0.333794	0.138198	0.781812	0.0129062	1
AK021825	0.661062	0.315955	1.39155	0.272635	1
AK021862	0.929743	0.455816	1.88919	0.840514	1
AK021912	1.01772	0.460915	2.35061	0.966173	1
AK021937	1.21499	0.509888	2.87049	0.657961	1
AK021986	0.796739	0.390721	1.56584	0.520124	1
AK021988	1.11923	0.575212	2.14192	0.736258	1
AK022018	0.343662	0.141569	0.826541	0.0173277	1
AK022019	1.31324	0.96255	1.78545	0.0823963	1
AK022058	0.645278	0.248668	1.59315	0.354268	1
AK022061	1.60036	0.485754	5.24983	0.437201	1
AK022062	0.737777	0.337904	1.63751	0.448716	1
AK022063	1.04707	0.413702	2.58917	0.921481	1
AK022064	1.35194	0.532584	3.44595	0.52587	1
AK022065	1.57773	0.622682	3.86624	0.32529	1
AK022066	0.926203	0.39344	2.17214	0.860104	1
AK022094	1.34791	0.568286	3.08115	0.486613	1
AK022102	1.10128	0.443941	2.78804	0.836598	1
AK022106	0.400222	0.149688	1.07032	0.0672869	1
AK022108	0.838333	0.348878	1.96478	0.688566	1
AK022117	0.762294	0.245507	2.32009	0.635058	1
AK022120	0.174082	0.0559156	0.523314	0.00213368	1
AK022134	1.69815	0.524849	5.3944	0.371444	1
AK022140	0.406603	0.126329	1.25562	0.12384	1
AK022153	1.38249	0.50998	3.55454	0.510186	1
AK022160	0.603467	0.263764	1.39166	0.232233	1
AK022164	1.91473	0.978674	3.72303	0.0557962	1
AK022167	1.30017	0.572979	3.01511	0.534614	1
AK022184	1.10576	0.480915	2.47182	0.809224	1
AK022192	1.15098	0.496772	2.63676	0.740678	1
AK022196	0.518314	0.2139	1.25772	0.144752	1
AK022202	0.560426	0.267463	1.18326	0.125654	1
AK022211	0.469556	0.174406	1.21896	0.126919	1
AK022213	1.19196	0.797057	1.77685	0.389493	1
AK022219	0.458859	0.182655	1.14953	0.0957372	1
AK022222	1.12994	0.463077	2.70858	0.785765	1
AK022254	1.14198	0.606863	2.126	0.677342	1
AK022255	0.734976	0.291555	1.88634	0.516832	1
AK022288	0.765336	0.348997	1.69459	0.506016	1
AK022289	0.911725	0.41328	1.93984	0.814262	1
AK022294	0.905849	0.503943	1.6792	0.746428	1
AK022310	1.51392	0.663755	3.46061	0.323889	1
AK022326	1.22512	0.353823	4.30772	0.749683	1
AK022343	0.589557	0.285524	1.18911	0.145966	1
AK022356	0.640248	0.192169	2.03489	0.458023	1
AK022357	1.37368	0.602479	3.16193	0.452022	1
AK022389	0.886903	0.456613	1.68255	0.717787	1
AK022395	1.40022	0.774356	2.5165	0.261646	1
AK022421	0.97495	0.374029	2.49883	0.958152	1
AK022426	1.94075	0.787259	4.82005	0.150228	1
AK022427	0.6567	0.275262	1.58381	0.344998	1
AK022431	0.945251	0.568341	1.5225	0.822078	1
AK022432	0.820246	0.396573	1.751	0.599618	1
AK022441	0.37569	0.162138	0.844498	0.0198724	1
AK022442	1.30985	0.624381	2.72295	0.471251	1
AK022678	0.9303	0.33624	2.65987	0.890794	1
AK022897	0.910164	0.606665	1.37819	0.652131	1
AK022953	0.65464	0.263923	1.58264	0.352859	1
AK023058	1.10742	0.432773	2.83014	0.830994	1
AK023333	0.900401	0.499913	1.53718	0.71324	1
AK023372	0.859852	0.378116	1.98541	0.720518	1
AK023417	1.29115	0.458097	3.5673	0.624483	1
AK023447	3.22536	1.38867	7.72844	0.00740499	1
AK023513	1.93468	0.771847	4.92646	0.162016	1
AK023542	0.87887	0.376755	1.94516	0.757061	1
AK023563	0.894227	0.443369	1.77409	0.751515	1
AK023578	0.399622	0.12128	1.22247	0.119238	1
AK023690	0.793174	0.299799	2.0581	0.636644	1
AK023758	2.32874	1.01352	5.37043	0.0461969	1
AK023774	1.13514	0.524311	2.41361	0.744237	1
AK023816	1.38709	0.686086	2.85708	0.367611	1
AK023831	0.831047	0.373153	1.79235	0.643056	1
AK023838	0.588022	0.194212	1.74523	0.342274	1
AK023843	1.15523	0.654154	2.0456	0.619111	1
AK023852	0.789448	0.354475	1.71626	0.556063	1
AK023891	0.934658	0.492541	1.74878	0.834061	1
AK023895	0.986375	0.434757	2.27678	0.974033	1
AK023918	2.21268	1.224	4.00587	0.00840715	1
AK023929	0.439742	0.156577	1.20686	0.114145	1
AK023938	0.612763	0.275625	1.37972	0.231843	1
AK023947	0.726188	0.305122	1.74975	0.471631	1
AK024093	0.461292	0.192327	1.07369	0.0772237	1
AK024108	1.4515	0.893776	2.34078	0.127644	1
AK024109	1.61286	0.644048	3.9792	0.30216	1
AK024129	1.33971	0.488483	3.66536	0.568696	1
AK024142	0.948419	0.421918	2.14645	0.89825	1
AK024147	1.58458	0.657893	3.72938	0.296078	1
AK024152	1.73045	0.72346	4.11486	0.215001	1
AK024158	1.06561	0.411292	2.74922	0.89547	1
AK024162	0.919407	0.463222	1.80805	0.808503	1
AK024164	0.711902	0.322661	1.50318	0.385537	1
AK024173	0.66931	0.251681	1.74117	0.414851	1
AK024185	2.87621	1.04409	8.09873	0.0428392	1
AK024197	2.62222	1.12088	6.10056	0.0248985	1
AK024198	0.535269	0.152219	1.77461	0.318347	1
AK024213	0.314694	0.104967	0.882819	0.0330458	1
AK024214	0.725631	0.2716	1.92638	0.520241	1
AK024231	0.875222	0.356511	2.18377	0.772647	1
AK024293	0.679347	0.273352	1.69005	0.404465	1
AK024315	1.51783	0.744218	3.10497	0.25109	1
AK024353	0.561034	0.226539	1.35966	0.205415	1
AK024379	1.21746	0.389323	3.66941	0.72995	1
AK024381	0.832041	0.361397	1.82497	0.655167	1
AK024388	1.05738	0.65246	1.68998	0.817773	1
AK024389	0.160753	0.0470341	0.533308	0.00310223	1
AK024405	0.518548	0.214836	1.22375	0.138185	1
AK024408	1.01065	0.67644	1.50123	0.958354	1
AK024410	1.02761	0.435719	2.47405	0.950871	1
AK024445	0.405615	0.155194	1.0312	0.0612478	1
AK024457	0.510094	0.195394	1.31407	0.165407	1
AK024509	1.11127	0.519644	2.32421	0.781888	1
AK024525	0.507151	0.130764	1.89325	0.318464	1
AK024543	0.215802	0.0727494	0.617117	0.00485896	1
AK024553	0.696475	0.305417	1.56048	0.383766	1
AK024561	0.831856	0.292107	2.32821	0.727574	1
AK024568	0.948475	0.334076	2.65824	0.920199	1
AK024586	0.781226	0.408143	1.44881	0.443943	1
AK024589	1.10587	0.416964	2.96349	0.840271	1
AK024606	0.982562	0.512185	1.87849	0.957597	1
AK024615	0.282118	0.106018	0.729616	0.00995372	1
AK024680	1.74831	0.82802	3.78962	0.149178	1
AK024684	0.962343	0.392936	2.29974	0.931977	1
AK024789	1.1214	0.771313	1.62352	0.545282	1
AK024849	1.2877	0.576132	2.87897	0.53702	1
AK024851	0.719553	0.289484	1.72026	0.468105	1
AK024860	0.742823	0.293121	1.86894	0.528505	1
AK024867	0.697262	0.25279	1.8478	0.476541	1
AK024870	1.41217	0.71568	2.74596	0.311864	1
AK024873	0.73811	0.333798	1.63334	0.452501	1
AK024879	1.12173	0.516548	2.45403	0.772181	1
AK024904	0.686787	0.288127	1.59939	0.38922	1
AK024909	0.712563	0.314183	1.61821	0.416695	1
AK024930	1.20264	0.450246	3.25409	0.714043	1
AK024934	1.28301	1.02137	1.61262	0.0319896	1
AK024937	0.697018	0.268848	1.80584	0.456492	1
AK024938	1.50581	0.702669	3.389	0.306563	1
AK024943	1.13182	0.643972	2.06921	0.676351	1
AK024945	0.68285	0.235171	1.99413	0.483272	1
AK024971	0.624496	0.324343	1.17435	0.150877	1
AK024988	1.54828	0.746605	3.20081	0.237569	1
AK025022	0.8841	0.362982	2.1326	0.784658	1
AK025029	0.800496	0.312561	2.0083	0.638451	1
AK025038	0.846233	0.419227	1.72563	0.642942	1
AK025041	0.568235	0.228543	1.41185	0.222552	1
AK025065	3.49765	1.59137	7.83657	0.00202352	1
AK025072	0.717356	0.401619	1.31214	0.269202	1
AK025086	0.538218	0.260498	1.07489	0.0861428	1
AK025097	0.620461	0.28558	1.3706	0.231553	1
AK025114	0.871871	0.286292	2.67131	0.809441	1
AK025143	1.96325	1.02294	3.8022	0.0435905	1
AK025150	0.888361	0.348598	2.2424	0.802763	1
AK025152	0.656191	0.273595	1.57306	0.344012	1
AK025174	0.931436	0.486162	1.77891	0.82974	1
AK025177	0.453988	0.174651	1.0864	0.098029	1
AK025180	0.569651	0.244768	1.27168	0.179956	1
AK025191	0.656387	0.27518	1.53403	0.335916	1
AK025194	1.9627	0.552693	6.9354	0.29483	1
AK025206	0.592487	0.236424	1.50584	0.266196	1
AK025239	0.656346	0.318166	1.37096	0.257026	1
AK025249	1.03181	0.48155	2.25184	0.936441	1
AK025271	0.664936	0.279768	1.58402	0.355131	1
AK025276	1.04183	0.419603	2.59955	0.92968	1
AK025278	1.12855	0.417879	3.04044	0.810844	1
AK025313	0.389837	0.136218	1.08295	0.0746248	1
AK025325	0.288914	0.0915349	0.878938	0.0311294	1
AK025352	1.82918	0.734348	4.57116	0.194495	1
AK025360	0.904073	0.371331	2.13925	0.820993	1
AK025363	0.792876	0.354771	1.82969	0.577568	1
AK025388	0.83729	0.407669	1.64512	0.616611	1
AK025508	1.06308	0.630971	1.77593	0.816348	1
AK025552	0.574405	0.189987	1.67511	0.317255	1
AK025564	0.630511	0.296613	1.35055	0.231606	1
AK025573	0.475204	0.145768	1.49202	0.209086	1
AK025650	0.423859	0.15232	1.1505	0.0954108	1
AK025759	1.09712	0.796616	1.50689	0.567787	1
AK026078	0.954455	0.745272	1.22015	0.710349	1
AK026238	0.561927	0.225916	1.35912	0.207444	1
AK026249	1.51215	0.615196	3.67395	0.36318	1
AK026273	1.07329	0.497825	2.4342	0.86078	1
AK026295	0.880661	0.642212	1.19983	0.424533	1
AK026439	0.817065	0.327886	1.97775	0.658699	1
AK026449	0.834742	0.256634	2.70448	0.76322	1
AK026465	0.844235	0.373162	1.97503	0.689379	1
AK026501	0.894857	0.390466	2.05582	0.792796	1
AK026675	0.938012	0.372975	2.37225	0.891933	1
AK026682	0.72213	0.276486	1.88171	0.50493	1
AK026694	0.896052	0.343157	2.36592	0.823298	1
AK026723	0.782628	0.336635	1.83212	0.569778	1
AK026778	0.604789	0.204063	1.78395	0.362229	1
AK026820	0.915753	0.361298	2.26783	0.850705	1
AK026847	0.721123	0.254973	1.99465	0.532579	1
AK026856	0.419595	0.138728	1.21004	0.11561	1
AK026867	0.364049	0.158294	0.826081	0.0157106	1
AK026947	0.911124	0.351879	2.30404	0.845707	1
AK026980	1.46294	0.724115	2.93126	0.284923	1
AK027069	1.63367	0.621416	4.44159	0.327016	1
AK027136	2.59595	1.1667	5.80408	0.0194131	1
AK027150	0.521325	0.224546	1.2063	0.12797	1
AK027158	0.363565	0.141312	0.897031	0.0317955	1
AK027172	1.09372	0.53908	2.27526	0.806871	1
AK027173	1.50937	0.716335	3.19685	0.279607	1
AK027193	1.04806	0.607913	1.81607	0.866216	1
AK027209	1.69357	0.870444	3.25613	0.116341	1
AK027211	0.66376	0.410992	1.06227	0.0900399	1
AK027254	0.97711	0.320144	2.88857	0.967006	1
AK027257	1.41751	0.644242	3.27659	0.399062	1
AK054569	1.2102	0.841813	1.73476	0.299649	1
AK055950	1.61235	0.826622	3.17029	0.162777	1
AK056250	1.64988	0.91273	2.94821	0.0925097	1
AK056566	0.889049	0.360571	2.24677	0.800527	1
AK057050	0.477794	0.229834	0.955296	0.0418257	1
AK057067	0.887616	0.394941	1.98358	0.771719	1
AK074162	1.02131	0.535676	1.89101	0.947572	1
AK090873	1.49093	1.01349	2.19435	0.0421906	1
AK093606	0.834751	0.38074	1.76272	0.643562	1
AK093851	2.58806	1.31165	5.12945	0.00598505	1
AK094237	1.17562	0.594215	2.33375	0.642242	1
AK094351	0.730182	0.41726	1.2471	0.259297	1
AK095288	0.908026	0.478158	1.65506	0.760216	1
AK095768	3.03107	1.34205	6.98701	0.00826663	1
AK096084	1.64134	1.01867	2.62605	0.0394496	1
AK096778	0.387056	0.17459	0.852295	0.0185983	1
AK097291	1.57114	0.664612	3.68283	0.299819	1
AK098124	1.10427	0.513623	2.36522	0.798635	1
AK123322	1.33458	0.909242	1.95978	0.139718	1
AK123567	1.13732	0.873323	1.46402	0.325452	1
AK123654	0.667725	0.405027	1.11001	0.115149	1
AK123799	0.47767	0.177455	1.29847	0.144426	1
AK124038	0.886986	0.572045	1.3738	0.590824	1
AK124183	1.10491	0.662194	1.82887	0.699631	1
AK124190	1.26785	1.00255	1.60011	0.0460135	1
AK124335	0.669911	0.279765	1.49085	0.346245	1
AK124566	1.10168	0.473673	2.66633	0.825623	1
AK124615	0.609027	0.229978	1.62168	0.318572	1
AK124703	0.737829	0.43485	1.21784	0.245993	1
AK125287	1.12793	0.500061	2.60491	0.774454	1
AK125910	0.908631	0.535868	1.57254	0.726321	1
AK126226	1.15755	0.486871	2.80849	0.742959	1
AK126783	1.2844	0.493454	3.41254	0.611174	1
AK126846	1.70284	0.672327	4.44823	0.268618	1
AK126861	0.898066	0.550048	1.43454	0.659494	1
AK127876	1.05258	0.450701	2.45402	0.905461	1
AK128277	0.805058	0.365975	1.77977	0.590255	1
AK128786	1.22938	0.906819	1.66121	0.179997	1
AK129584	1.08886	0.493429	2.3736	0.831402	1
AK130294	1.8217	1.0635	3.11881	0.0283221	1
AK131019	0.798889	0.357262	1.7973	0.585084	1
AK289875	0.954608	0.560981	1.58538	0.86045	1
AK290489	1.19013	0.517822	2.68108	0.67736	1
AK291492	0.624939	0.228539	1.54138	0.333963	1
AK292641	1.82484	1.08837	3.046	0.0213445	1
AK308476	0.603379	0.288073	1.23127	0.172237	1
AK309748	1.11423	0.690998	1.8189	0.660645	1
AK310037	1.30671	0.617691	2.71086	0.476819	1
AK310272	0.927582	0.388769	2.19377	0.864512	1
AK311445	1.65639	0.936113	2.95231	0.0843265	1
AK312153	1.25012	0.576484	2.69806	0.569895	1
AL049218	1.03452	0.512496	2.15268	0.925937	1
AL049259	0.768806	0.291615	2.0506	0.596386	1
AL049307	0.859335	0.388298	1.97301	0.713643	1
AL049314	0.567085	0.216328	1.43473	0.239626	1
AL049328	0.816368	0.364532	1.77785	0.614964	1
AL049332	2.18187	1.32347	3.65436	0.00239098	1
AL049340	0.513609	0.224331	1.13071	0.10585	1
AL049423	1.08064	0.872744	1.32902	0.468304	1
AL049437	0.607393	0.359406	1.01161	0.0585124	1
AL049782	0.468197	0.182924	1.18469	0.110576	1
AL049951	1.8038	1.15257	2.82601	0.00969176	1
AL049983	0.682615	0.283685	1.63328	0.391567	1
AL049990	1.01568	0.486405	2.11069	0.966787	1
AL049992	0.67383	0.191955	2.24913	0.528616	1
AL050020	1.28386	0.641284	2.62232	0.485878	1
AL050031	0.869435	0.383641	1.93536	0.734224	1
AL050074	0.462084	0.207531	1.03473	0.0587797	1
AL050131	0.579553	0.293589	1.10329	0.105421	1
AL050189	0.731997	0.336335	1.55935	0.424387	1
AL050219	0.935304	0.399703	2.26439	0.879467	1
AL050370	1.31728	0.646981	2.78615	0.458422	1
AL050376	0.606954	0.422889	0.852956	0.00521472	1
AL079289	1.13055	0.50065	2.5696	0.768264	1
AL080072	0.379588	0.0855203	1.57386	0.191516	1
AL080082	3.42758	1.48775	7.92626	0.00377646	1
AL080086	0.649212	0.243418	1.66791	0.378123	1
AL080107	1.98524	0.837526	4.64481	0.114908	1
AL080134	0.770166	0.360949	1.63015	0.496352	1
AL080137	1.03875	0.495572	2.16888	0.919421	1
AL080152	0.751876	0.288595	1.92466	0.554945	1
AL080161	0.303361	0.104766	0.858415	0.0259059	1
AL080182	0.851834	0.385389	1.91151	0.693919	1
AL080219	1.33948	0.589031	3.04133	0.484238	1
AL096734	0.810376	0.419731	1.57673	0.532457	1
AL109667	0.530205	0.20451	1.3724	0.190402	1
AL109681	0.717153	0.295043	1.74614	0.462631	1
AL109682	0.653228	0.291405	1.46352	0.299952	1
AL109684	0.463261	0.213976	0.988236	0.0483644	1
AL109690	0.469943	0.203787	1.06955	0.0736049	1
AL109691	0.573784	0.241296	1.31865	0.199019	1
AL109705	0.916951	0.32114	2.60811	0.87085	1
AL109706	2.783	1.07386	7.26437	0.0353932	1
AL109707	1.18476	0.481319	2.97921	0.714857	1
AL109708	0.689942	0.315158	1.46053	0.342025	1
AL109709	0.980203	0.395799	2.44656	0.965609	1
AL109726	0.599533	0.251623	1.44029	0.248996	1
AL109779	0.665172	0.362962	1.20229	0.181418	1
AL110201	0.41706	0.190982	0.893927	0.0260545	1
AL110223	0.877878	0.401574	1.96389	0.747018	1
AL110248	0.202159	0.0505802	0.767845	0.0210084	1
AL117546	0.775031	0.291326	2.0587	0.608701	1
AL117592	0.7519	0.250155	2.25485	0.610479	1
AL117652	1.05529	0.486167	2.35629	0.893395	1
AL122062	1.36334	0.938145	1.98851	0.105033	1
AL122122	0.951538	0.441116	2.07758	0.899789	1
AL133075	0.76673	0.347661	1.6524	0.503335	1
AL137325	0.4577	0.185758	1.09133	0.0829948	1
AL137472	1.87062	0.659346	5.25052	0.235376	1
AL137474	0.449589	0.182115	1.06917	0.0761461	1
AL137475	0.874923	0.542095	1.43448	0.589318	1
AL137495	1.16974	0.535602	2.68019	0.701797	1
AL137606	0.289114	0.0932554	0.860277	0.0282917	1
AL137717	0.682991	0.215303	2.07263	0.508365	1
AL157428	0.640002	0.226896	1.72417	0.387384	1
AL157484	0.386886	0.205359	0.698157	0.00232689	1
AL157490	0.452175	0.22597	0.911317	0.0250484	1
AL157495	0.994415	0.779308	1.2677	0.963936	1
AL353949	0.485208	0.163761	1.43539	0.190539	1
AL355698	0.702462	0.278159	1.74724	0.450361	1
AL359570	1.27469	0.763541	2.08272	0.341019	1
AL359578	0.255935	0.072874	0.850836	0.0295088	1
AL359931	1.08953	0.497481	2.50288	0.834613	1
AL390151	0.436017	0.251072	0.740158	0.00256524	1
AL390183	0.626958	0.300659	1.22306	0.191338	1
AL832582	1.19956	0.832461	1.70149	0.315804	1
AY216265	1.41796	0.763342	2.58397	0.257945	1
AY315624	0.727797	0.33522	1.56427	0.41785	1
AY365119	0.738394	0.433911	1.2226	0.249993	1
AY952882	0.754216	0.546502	1.03041	0.0806944	1
BC000200	2.04133	0.999678	4.19343	0.0489069	1
BC000924	0.669422	0.252992	1.68335	0.405515	1
BC000988	0.765748	0.326006	1.7812	0.537007	1
BC001217	0.387371	0.14376	1.02589	0.0580556	1
BC001879	1.60816	0.626306	4.14371	0.323176	1
BC002465	0.344538	0.109285	1.04164	0.0635407	1
BC002644	0.4877	0.191097	1.22355	0.12877	1
BC002811	1.89582	0.814484	4.54206	0.143882	1
BC002821	0.768343	0.336875	1.71149	0.524218	1
BC002903	1.5779	0.631401	4.05499	0.335367	1
BC003519	2.40551	1.15948	5.02572	0.0186789	1
BC004930	0.543249	0.252409	1.15287	0.114644	1
BC005092	0.407573	0.140108	1.14297	0.0931764	1
BC005220	0.838209	0.402884	1.7785	0.640351	1
BC005232	1.55272	0.731322	3.26488	0.246756	1
BC007937	0.460192	0.190768	1.0824	0.079152	1
BC009838	0.405193	0.173635	0.899313	0.0312256	1
BC017024	0.985251	0.467129	1.95667	0.967346	1
BC018626	1.52186	0.914627	2.51309	0.101187	1
BC018729	1.5633	1.06655	2.32338	0.0237806	1
BC019830	0.742913	0.399213	1.38714	0.348566	1
BC020384	1.27508	0.545731	2.9913	0.574648	1
BC020443	1.07082	0.499959	2.38825	0.863378	1
BC022040	0.606065	0.285206	1.28904	0.192135	1
BC028302	0.871854	0.40733	1.8919	0.725665	1
BC029383	0.199131	0.0634484	0.587648	0.00444402	1
BC030764	1.21567	0.810651	1.80612	0.337559	1
BC033950	0.701895	0.388073	1.27528	0.242261	1
BC035592	0.902041	0.391364	2.08816	0.808899	1
BC036914	0.571046	0.234125	1.37471	0.213946	1
BC037530	1.19482	0.462752	3.0618	0.71138	1
BC040008	0.859483	0.454965	1.58139	0.632931	1
BC042889	2.63102	1.04071	6.64073	0.0401313	1
BC046445	1.09385	0.702501	1.69777	0.689668	1
BC047111	0.97239	0.755585	1.24875	0.826737	1
BC054012	1.57568	0.986238	2.50853	0.0551947	1
BC062365	0.527171	0.190186	1.40258	0.208568	1
BC063390	0.756944	0.349756	1.67466	0.48445	1
BC064139	0.464759	0.257031	0.798077	0.00809807	1
BC064478	0.889368	0.382885	2.01335	0.781375	1
BC069011	1.31049	0.723748	2.36772	0.370128	1
BC073814	0.724124	0.354974	1.44925	0.367393	1
BC080589	1.68514	0.655156	4.37386	0.280325	1
BC084557	0.85032	0.387741	1.79069	0.677089	1
BC113910	0.894199	0.450143	1.75947	0.747303	1
BC126857	0.51817	0.266424	0.977296	0.0469002	1
BC126897	0.760533	0.276621	2.07409	0.593583	1
BC131549	1.22421	0.467842	3.20518	0.679693	1
BC142669	0.620048	0.257216	1.41696	0.271266	1
BC150288	0.708671	0.360005	1.42417	0.324616	1
BC150289	0.511437	0.192329	1.34645	0.175887	1
BC151234	1.00083	0.479428	2.13511	0.998255	1
BC151247	0.549097	0.246817	1.22485	0.141417	1
BC159099	0.46859	0.221188	0.960594	0.0426493	1
BX537508	1.63615	1.20658	2.21843	0.0014556	1
BX538272	2.08325	0.897764	4.82042	0.0858514	1
BX647187	0.945177	0.577575	1.58792	0.826341	1
BX648072	0.454535	0.202575	1.01	0.0538353	1
BX648551	1.6551	0.785801	3.47254	0.182363	1
BX648739	1.28338	0.593361	2.87291	0.534311	1
BX649145	0.572606	0.24859	1.33046	0.190563	1
CR590925	1.81612	0.765512	4.38646	0.179449	1
CR597405	1.25925	0.687263	2.29116	0.451836	1
CR611194	0.399563	0.175271	0.900555	0.0275468	1
CR615992	0.655435	0.347864	1.18485	0.176123	1
CR616642	0.429207	0.179403	1.03345	0.0571821	1
CR617560	0.540741	0.261201	1.09714	0.0924395	1
CR618512	0.867589	0.459911	1.59665	0.653866	1
CR619166	0.87589	0.463328	1.61174	0.676108	1
CR621785	0.908477	0.370026	2.22259	0.833452	1
CR622844	1.71367	0.914968	3.1941	0.0903005	1
CR623330	0.573413	0.245068	1.29439	0.189372	1
CR625148	0.387851	0.152021	0.975074	0.0453288	1
CR625974	1.21486	0.919024	1.60859	0.172016	1
CR627482	0.535939	0.166132	1.66038	0.287537	1
D16471	1.28015	0.591964	2.9009	0.541159	1
D25272	0.467998	0.197535	1.08307	0.0797468	1
D83699	1.10489	0.518886	2.40089	0.798093	1
DQ656036	0.657093	0.261985	1.67601	0.373579	1
DQ679794	0.773733	0.316546	1.8296	0.566068	1
J00146	0.454749	0.168914	1.1905	0.112998	1
J04178	1.25169	0.465604	3.41774	0.658367	1
K00627	0.409624	0.160428	1.0296	0.0593455	1
L10123	0.533314	0.213983	1.3164	0.174072	1
L10403	0.820538	0.393753	1.75594	0.602857	1
L17325	0.351755	0.0831621	1.41238	0.14741	1
L17326	1.01066	0.441086	2.33423	0.980062	1
L17328	0.867692	0.37412	2.05074	0.74304	1
L17330	0.95382	0.382304	2.37632	0.919046	1
L22650	1.39388	0.583002	3.24351	0.443504	1
L23852	0.833253	0.386764	1.85205	0.646865	1
L26054	1.0968	0.544458	2.29444	0.800572	1
L34409	0.575277	0.334318	0.9729	0.0421304	1
M28219	0.472867	0.180409	1.19568	0.119892	1
M34428	0.974539	0.391068	2.46984	0.956159	1
M58297	0.998776	0.411571	2.52882	0.997883	1
S67289	0.73646	0.420145	1.3064	0.28896	1
S70348	0.364507	0.114181	1.13382	0.0842737	1
S79267	1.01685	0.436672	2.33517	0.968767	1
S80491	0.722209	0.232417	2.18638	0.568507	1
S82592	0.820609	0.399372	1.70749	0.592843	1
S83374	0.762005	0.266987	2.16684	0.610151	1
U14383	0.656272	0.253829	1.71712	0.386649	1
U25752	1.15638	0.872512	1.53456	0.312152	1
U32331	0.331808	0.127403	0.836613	0.0213215	1
U43604	1.22141	0.629586	2.40721	0.55799	1
U50531	0.45304	0.171146	1.20085	0.1102	1
U63332	0.877146	0.219868	3.40816	0.850987	1
U63542	1.74427	1.16544	2.6414	0.00758423	1
U66046	0.510967	0.222846	1.14891	0.108242	1
U72507	0.873464	0.363359	2.1346	0.764022	1
U72512	1.47507	1.07307	2.03912	0.0173521	1
U79257	0.813907	0.387769	1.66454	0.579105	1
U79271	1.32722	0.86589	2.00346	0.18392	1
U79273	1.67053	0.922816	3.00862	0.0877684	1
U79276	0.817713	0.29706	2.25129	0.696343	1
U79277	0.807497	0.495666	1.29109	0.380328	1
U79290	1.29071	0.672085	2.45376	0.438639	1
U79295	0.798635	0.352737	1.84757	0.593437	1
U79300	1.14788	0.410369	3.21601	0.792475	1
U80760	0.736944	0.384345	1.4238	0.359657	1
U80764	1.22027	0.773982	1.91752	0.388685	1
U80766	0.84771	0.294825	2.41052	0.757461	1
U82303	0.342633	0.112168	1.01405	0.0560687	1
U82319	3.11994	1.48658	6.59594	0.00268577	1
U85992	0.830283	0.349691	1.95009	0.670774	1
U90917	0.622859	0.308413	1.2594	0.185948	1
U92981	0.480471	0.187708	1.22401	0.124587	1
U94387	1.11391	0.553999	2.28717	0.765005	1
U94902	1.1228	0.580045	2.12342	0.724363	1
uc003zpm.1	1.31557	0.698976	2.5347	0.402919	1
uc004ebu.1	1.57229	1.18343	2.10977	0.00211045	1
X15675	0.848736	0.459395	1.49495	0.585285	1
X63759	0.752894	0.303251	1.88304	0.541451	1
X78262	0.716261	0.482199	1.04914	0.091764	1
X81636	0.973826	0.349119	2.68252	0.959253	1
X81637	1.69252	0.736717	4.01523	0.222911	1
X86400	0.941927	0.289355	3.0531	0.920563	1
X89668	0.752996	0.342853	1.63278	0.475576	1
X97671	0.879428	0.406924	1.91632	0.744632	1
X98307	0.559205	0.248528	1.27098	0.161354	1
Y08613	0.859642	0.384342	1.99491	0.717863	1
Y11918	0.508038	0.211899	1.184	0.122194	1

## Sheet: TABLE S4
TABLE S4 The module-red expression, which composes of 45 genes
Gene	ENTREZ GENE ID	Gene Title
ASPM	259266	asp (abnormal spindle) homolog, microcephaly associated (Drosophila)
AURKB	9212	aurora kinase B
BIRC5	332	baculoviral IAP repeat-containing 5
CCNA2	890	cyclin A2
CCNB2	9133	cyclin B2	4
CDC20	991	cell division cycle 20 homolog (S. cerevisiae)
CDCA3	83461	cell division cycle associated 3
CDCA8	55143	cell division cycle associated 8
CDK1	983	cyclin-dependent kinase 1
CENPE	1062	centromere protein E, 312kDa
CEP55	55165	centrosomal protein 55kDa
CKS2	1164	CDC28 protein kinase regulatory subunit 2
DLGAP5	9787	discs, large (Drosophila) homolog-associated protein 5
DTL	51514	denticleless homolog (Drosophila)
E2F8	79733	E2F transcription factor 8
ECT2	1894	epithelial cell transforming sequence 2 oncogene
EZH2	2146	enhancer of zeste homolog 2 (Drosophila)
FANCI	55215	Fanconi anemia, complementation group I
FOXM1	2305	forkhead box M1
GINS1	9837	GINS complex subunit 1 (Psf1 homolog)
HJURP	55355	Holliday junction recognition protein
HMGB2	3148	high-mobility group box 2
KIF11	3832	kinesin family member 11
KIF18B	146909	kinesin family member 18B
KIF20A	10112	kinesin family member 20A
KIFC1	3833	kinesin family member C1
MAD2L1	4085	MAD2 mitotic arrest deficient-like 1 (yeast)
MCM10	55388	minichromosome maintenance complex component 10
MCM4	4173	minichromosome maintenance complex component 4
MELK	9833	maternal embryonic leucine zipper kinase
MYBL2	4605	v-myb myeloblastosis viral oncogene homolog (avian)-like 2
NCAPG	64151	non-SMC condensin I complex, subunit G
NDC80	10403	NDC80 homolog, kinetochore complex component (S. cerevisiae)
NEK2	4751	NIMA (never in mitosis gene a)-related kinase 2
NUSAP1	51203	nucleolar and spindle associated protein 1
PBK	55872	PDZ binding kinase
PLK1	5347	polo-like kinase 1
PRC1	9055	protein regulator of cytokinesis 1
RACGAP1	29127	Rac GTPase activating protein 1
RAD51AP1	10635	RAD51 associated protein 1
RRM2	6241	ribonucleotide reductase M2
SHCBP1	79801	SHC SH2-domain binding protein 1
TOP2A	7153	topoisomerase (DNA) II alpha 170kDa
TPX2	22974	TPX2, microtubule-associated, homolog (Xenopus laevis)
TTK	7272	TTK protein kinase

## Sheet: TABLE S5
TABLE S5 GO function enrichment analysis of the module red by using the whole human genome as the background
Term	Count	%	PValue	Fold Enrichment	Bonferroni	Benjamini	FDR
M phase	25	55.5556	1.5e-28	24.3783	7.52e-26	7.52e-26	2.17e-25
mitosis	22	48.8889	3.25e-27	32.0818	1.62e-24	8.12e-25	4.68e-24
nuclear division	22	48.8889	3.25e-27	32.0818	1.62e-24	8.12e-25	4.68e-24
M phase of mitotic cell cycle	22	48.8889	4.8e-27	31.5089	2.4e-24	7.99e-25	6.91e-24
cell cycle	30	66.6667	6.45e-27	12.4028	3.23e-24	8.06e-25	9.29e-24
organelle fission	22	48.8889	7.73e-27	30.821	3.87e-24	7.73e-25	1.11e-23
cell cycle phase	25	55.5556	3.98e-26	19.3731	1.99e-23	3.32e-24	5.73e-23
mitotic cell cycle	24	53.3333	1.25e-25	20.8098	6.23e-23	8.9e-24	1.8e-22
cell division	22	48.8889	1.76e-24	23.9254	8.82e-22	1.1e-22	2.54e-21
cell cycle process	26	57.7778	2.05e-24	14.7633	1.03e-21	1.14e-22	2.95e-21
organelle organization	30	66.6667	2.83e-20	7.22563	1.42e-17	1.42e-18	4.08e-17
cellular component organization	32	71.1111	6.85e-15	4.10976	3.44e-12	3.13e-13	9.91e-12
chromosome segregation	11	24.4444	3.59e-14	43.5679	1.79e-11	1.49e-12	5.16e-11
mitotic sister chromatid segregation	8	17.7778	1.14e-11	71.2929	5.7e-09	4.38e-10	1.64e-08
sister chromatid segregation	8	17.7778	1.4e-11	69.3661	7.01e-09	5.01e-10	2.02e-08
microtubule-based process	11	24.4444	3.27e-09	13.9486	1.63e-06	1.09e-07	4.7e-06
chromosome organization	13	28.8889	1.37e-08	8.59925	6.87e-06	4.29e-07	1.98e-05
regulation of mitotic cell cycle	9	20	1.58e-08	18.9958	7.92e-06	4.66e-07	2.28e-05
cytokinesis	6	13.3333	1.43e-07	46.949	7.13e-05	3.96e-06	0.000205
regulation of cell cycle	10	22.2222	5.37e-07	9.69239	0.000268	1.41e-05	0.000773
regulation of nuclear division	6	13.3333	7.03e-07	34.3734	0.000351	1.76e-05	0.00101166
regulation of mitosis	6	13.3333	7.03e-07	34.3734	0.000351	1.76e-05	0.00101166
regulation of cell cycle process	7	15.5556	1.16e-06	19.6994	0.000581	2.77e-05	0.00167249
cellular process	44	97.7778	3.44e-06	1.33915	0.00171977	7.82e-05	0.00495721
microtubule cytoskeleton organization	7	15.5556	5.11e-06	15.2771	0.00255145	0.000111	0.00735751
spindle checkpoint	4	8.88889	5.68e-06	106.939	0.0028374	0.000118	0.00818324
cell cycle checkpoint	6	13.3333	7.91e-06	21.1528	0.00394539	0.000158	0.0113849
organelle localization	6	13.3333	8.34e-06	20.9229	0.00416233	0.00016	0.0120122
mitotic cell cycle checkpoint	5	11.1111	8.45e-06	37.3044	0.00421542	0.000156	0.0121657
spindle organization	5	11.1111	1.02e-05	35.6465	0.00506474	0.000181	0.0146229
mitotic spindle organization	4	8.88889	1.17e-05	85.5515	0.00582225	0.000201	0.0168162
DNA replication	7	15.5556	2.21e-05	11.8196	0.011008	0.000369	0.0318748
regulation of mitotic metaphase/anaphase transition	4	8.88889	3.89e-05	58.3306	0.0192837	0.000628	0.0560655
establishment of organelle localization	5	11.1111	5.59e-05	23.2477	0.0275539	0.000873	0.080439
DNA metabolic process	9	20	0.000124	5.70625	0.0599439	0.00187145	0.177876
